# Supplementary material for: Arterioembolic Characteristics of Differentially Diluted CaHA-CMC Gels Within An Artificial Macrovascular Perfusion Model
Source: Aesthet Surg J. 2025 Feb 19;45(6):645–53. doi: 10.1093/asj/sjaf028 (PMC12209786; doi:10.1093/asj/sjaf028)
Supplement: sjaf028_Supplementary_Data [file sjaf028_Supplementary_Data.zip]

Archive with 7 entries (7 files):
- Figure S1.tif
- Table S1.docx
- Table S2.docx
- Table S3.docx
- Table S4.docx
- Video S1.mov
- Video S2.mov
